# Supplementary material for: Essential multimeric enzymes in kinetoplastid parasites: A host of potentially druggable protein-protein interactions
Source: PLoS Negl Trop Dis. 2017 Jun 29;11(6):e0005720. doi: 10.1371/journal.pntd.0005720 (PMC5507555; doi:10.1371/journal.pntd.0005720)
Supplement: S1 Table — HippDB and Peptiderive scores are both listed as % interface energy contributed by the peptide. Loopfinder heat score is determined using three criteria: A) average amino acid ≥ 0.6 REU; B) ≥ 3 hot spots; C) contributes > 50% interface energy. A heat score of 2, 3, or 4 meets only condition A, B, or C, respectively; a heat score of 9 meets all three criteria. (XLSX) [file pntd.0005720.s002.xlsx]

## Sheet: TableS1
		Species					This Study		HippDB		Loopfinder		Peptiderive
Target	PDB	Cf	Tb	Tc	Lm	Li	Peptide	Hot Spots	Peptide	Score (%)	Peptide	Score (2-9)	Peptide	Score (%)
TryR	1FEC	xx	x	x		x	71-TIRESAGFGWELD	3	433-SPEIIQSVAICLK	15	72-IRESAGFGWELDR	3	77-FGWELDRESV	22
GS	2WYO		xx				2-VLKLLLEL	2	19-AAKCHEL	17	278-LEEHRIR	2	12-ERYAEQFAAK	22
TXNPx	4K1F	x		x	xx		145-NDMPVGR	3	51-VCPTEVIAF	9	140-RQITVNDMPVGRSVEEV	9	141-QITVNDMPVG	27
G6PDH	4E9I			x			441-AMYLKLTAKTPGLLNDTHQTEL	4	265-RVFSAL	14	320-EKPRSLSAEDIRDEKVQ	4	259-EKPRSLSAED	38
6PGDH	1PGJ		x				251-LTEHVMDRI	4	445-YGQLVSLQRDVFG	10	447-QLVSLQRDVFGRHGYE	3	443-LKYGQLVSLQ	13
RpiB	3M1P			x			141-RIEKIRAIEASH	2	140-RRIEKIRAIEAS	49	80-NKVPGVR	2	139-RRIEKIRAIE	27
GalE	1GY8		x				111-PLKYYDNNVVGILRLL	3	113-PLKYYD	33	107-SVRDPLKYYDNNV	9	110-VRDPLKYYDN	36
FPPS	2OGD		x				25-FDMDPNRVRYL	2	165-DYTTAVGQLYDV	23	21-LELKFDMDPNRVRYL	3	25-FDMDPNRVRY	15
TAT	1BW0			xx		x	54-AQIKKLKEAIDS	2	275-PSFLEGLKRVGMLV	15	---	---	63-IDSQECNGYF	17
Ptr1	2QHX		x	x	xx		192-TIYTMAKGALEGLTRSAALELA	4	192-TIYTMAKGALEGLTRSAALEL	67	263-FLCSSKAKYITGTCVKV	9	203-GLTRSAALEL	24
dUTPase	2YB0			x	xx		51-ELLDSYPWKWWK	3	46-TMESTE	13	---	---	46-PWKWWKNLNA	35
DHODH	4EF8		x		xx		201-VIDAETESVVIKPKQGFG	3	---	---	203-IDAETESV	3	200-LVIDAETESV	23
