# Supplementary material for: Essential multimeric enzymes in kinetoplastid parasites: A host of potentially druggable protein-protein interactions
Source: PLoS Negl Trop Dis. 2017 Jun 29;11(6):e0005720. doi: 10.1371/journal.pntd.0005720 (PMC5507555; doi:10.1371/journal.pntd.0005720)
Supplement: S2 Table — (XLSX) [file pntd.0005720.s003.xlsx]

## Sheet: TableS2
Target	Species	PDB	Peptide	Hot Spots (DDG ≥ 1 REU)
TryR	Cf	1FEC	71-TIRESAGFGWELD	L61	I72	F78	L82	L94	I442	P461
GS	Tb	2WYO	2-VLKLLLEL	L3	L7	E16	V171	L278	V486
TXNPx	Lm	4K1F	145-NDMPVGR	L8	Y82	I143	N145	V149	R151
G6PDH	Tc	4E9I	441-AMYLKLTAKTPGLLNDTHQTEL	V266	L270	P422	F423	M442	L446	L462
6PGDH	Tb	1PGJ	251-LTEHVMDRI	E253	V255	I259	L273	P278	V287	F291	I308	F439	L451	V464
RpiB	Tc	3M1P	141-RIEKIRAIEASH	P83	I145	I148
GalE	Tb	1GY8	111-PLKYYDNNVVGILRLL	P111	V119	L123
FPPS	Tb	2OGD	25-FDMDPNRVRYL	F24	Y34	L35	D123	M142	V170	P187
TAT	Tc	1BW0	54-AQIKKLKEAIDS	L59	I63	L287	V288
PTR1	Lm	2QHX	192-TIYTMAKGALEGLTRSAALELAPLQ	L118	L119	T192	I193	P187	M196	L210	E211	L212	L215	L247	F263	I272
dUTPase	Lm	2YB0	51-ELLDSYPWKWWK	L43	L53	W58	I139
DHODH	Lm	4EF8	201-VIDAETESVVIKPKQGFG	P57	F170	I203	V210	F218
