# Supplementary material for: Essential multimeric enzymes in kinetoplastid parasites: A host of potentially druggable protein-protein interactions
Source: PLoS Negl Trop Dis. 2017 Jun 29;11(6):e0005720. doi: 10.1371/journal.pntd.0005720 (PMC5507555; doi:10.1371/journal.pntd.0005720)
Supplement: S3 Table — (XLSX) [file pntd.0005720.s004.xlsx]

## Sheet: Sheet1
Code	Name	Organism	Hot Spots
1BW0	Tyrosine Aminotransferase	T. Cruzi	4
1FEC	Trypanothione Reductase	C. fasciculata	7
1GY8	UDP-Galactose 4' Epimerase	T. Brucei	3
1I32	Glyceraldehyde-3-Phosphate Dehydrogenase	L. Mexicana	4
1N1E	Glycerol-3-Phosphate Dehydrogenase	L. Mexicana	1
1PGJ	6-Phosphogluconate Dehydrogenase	T. Brucei	11
1PZM	Hypoxanthine-Guanine Phosphoribosyltransferase	L. tarentolae	2
1R9J	Transketolase	L. Mexicana	4
1VSG	Variant Surface Glycoprotein	T. Brucei	3
1W61	Proline Racemase	T. Cruzi	3
1Y1X	Programmed cell death 6 protein	L. Major	8
1YAR	Archeabacterial 20S proteasome mutant	T. Cruzi, Thermoplasma acidophilum	3
1YQF	Hypothetical protein (unknown function)	L. Major	3
2C21	Trypanothion-Dependent Glyoxalase I	L. Major	2
2GIA	MRP1/MRP2	T. Brucei	3
2OGD	Farnesyle Diphosphate Synthase	T. Brucei	7
2QHX	Pteridine Reductase	L. Major	13
2R8Q	Phosphodiesterase	L. Major	4
2TOD	Ornithine Decarboxylase	T. Brucei	3
2WYO	Glutathione Synthase	T. Brucei	6
2YB0	Deoxyuridine Triphosphate Nucleotidohydrolase	L. Major	3
3FZ0	6-Oxopurine Nucleosidase/ Inosine-guanosine Nucleoside Hydrolase	T. Brucei	1
3HHI	Cathepsin B	T. Brucei	3
3I3G	N-acetyltransferase	T. Brucei	3
4E9I	Glucose-6-Phosphate Dehydrogenase	T. Cruzi	7
4EF8	Dihydroorotate Dehydrogenase	L. Major	5
4EFC	Adenylosuccinate Lyase	T. Brucei	3
4EFD	M17 aminopeptidase	T. Brucei	4
4FKX	Nucleoside Diphosphate Kinase B	T. Brucei	3
4K1F	Tryparedoxin Peroxidase	L. Major	6
4LSM	Glycosomal Glyceraldehyde-3-Phosphate Dehydrogenase	T. Cruzi	4
4M38	Arginine Methyltransferase 7	T. Brucei	3
4QFH	Glucose-6-Phosphate Isomerase	T. Cruzi	6
5FEA	Domain Swapped Bromodomain	L. Donovani	8
