# Supplementary material for: Essential multimeric enzymes in kinetoplastid parasites: A host of potentially druggable protein-protein interactions
Source: PLoS Negl Trop Dis. 2017 Jun 29;11(6):e0005720. doi: 10.1371/journal.pntd.0005720 (PMC5507555; doi:10.1371/journal.pntd.0005720)
Supplement: S4 Table — (XLS) [file pntd.0005720.s005.xls]

## Sheet: S4_Table--All_PPIs_considered
PDB ID	Structure Title	Macromolecule Name	Source	Primary Citation Author	Pub. Year	Journal Name	DOI	Entity ID
13PK	TERNARY COMPLEX OF PHOSPHOGLYCERATE KINASE FROM TRYPANOSOMA BRUCEI	3-PHOSPHOGLYCERATE KINASE	Trypanosoma brucei	Bernstein, B.E., Michels, P.A., Hol, W.G.	1997	Nature	10.1038/385275a0	1
1AOG	TRYPANOSOMA CRUZI TRYPANOTHIONE REDUCTASE (OXIDIZED FORM)	TRYPANOTHIONE REDUCTASE	Trypanosoma cruzi	Zhang, Y., Bond, C.S., Bailey, S., Cunningham, M.L., Fairlamb, A.H., Hunter, W.N.	1996	Protein Sci.	10.1002/pro.5560050107	1
1BW0	CRYSTAL STRUCTURE OF TYROSINE AMINOTRANSFERASE FROM TRYPANOSOMA CRUZI	PROTEIN (TYROSINE AMINOTRANSFERASE)	Trypanosoma cruzi	Blankenfeldt, W., Nowicki, C., Montemartini-Kalisz, M., Kalisz, H.M., Hecht, H.J.	1999	Protein Sci.	10.1110/ps.8.11.2406	1
1E2Y	TRYPAREDOXIN PEROXIDASE FROM CRITHIDIA FASCICULATA	TRYPAREDOXIN PEROXIDASE	Crithidia fasciculata	Alphey, M.S., Bond, C.S., Tetaud, E., Fairlamb, A.H., Hunter, W.N.	2000	J.Mol.Biol.	10.1006/jmbi.2000.3881	1
1E7W	ONE ACTIVE SITE, TWO MODES OF REDUCTION CORRELATE THE MECHANISM OF LEISHMANIA PTERIDINE REDUCTASE WITH PTERIN METABOLISM AND ANTIFOLATE DRUG RESISTANCE IN TRPANOSOMES	PTERIDINE REDUCTASE	Leishmania major	Gourley, D.G., Schuttelkopf, A., Leonard, G., Luba, J., Hardy, L., Beverley, S., Hunter, W.N.	2001	Nat.Struct.Mol.Biol.	10.1038/88584	1
1EZR	CRYSTAL STRUCTURE OF NUCLEOSIDE HYDROLASE FROM LEISHMANIA MAJOR	NUCLEOSIDE HYDROLASE	Leishmania major	Shi, W., Schramm, V.L., Almo, S.C.	1999	J.Biol.Chem.		1
1FEC	UNLIGANDED CRITHIDIA FASCICULATA TRYPANOTHIONE REDUCTASE AT 1.7 ANGSTROM RESOLUTION	TRYPANOTHIONE REDUCTASE	Crithidia fasciculata	Strickland, C.L., Karplus, P.A.		To be Published		1
1GY8	TRYPANOSOMA BRUCEI UDP-GALACTOSE 4' EPIMERASE	UDP-GALACTOSE 4-EPIMERASE	Trypanosoma brucei	Shaw, M.P., Bond, C.S., Roper, J.R., Gourley, D.G., Ferguson, M.A.J., Hunter, W.N.	2003	Mol.Biochem.Parasitol.		1
1I32	LEISHMANIA MEXICANA GLYCERALDEHYDE-3-PHOSPHATE DEHYDROGENASE IN COMPLEX WITH INHIBITORS	GLYCERALDEHYDE 3-PHOSPHATE DEHYDROGENASE	Leishmania mexicana	Suresh, S., Bressi, J.C., Kennedy, K.J., Verlinde, C.L., Gelb, M.H., Hol, W.G.	2001	J.Mol.Biol.	10.1006/jmbi.2001.4588	1
1II2	Crystal Structure of Phosphoenolpyruvate Carboxykinase (PEPCK) from Trypanosoma cruzi	PHOSPHOENOLPYRUVATE CARBOXYKINASE	Trypanosoma cruzi	Trapani, S., Linss, J., Goldenberg, S., Fischer, H., Craievich, A.F., Oliva, G.	2001	J.Mol.Biol.	10.1006/jmbi.2001.5093	1
1MAS	PURINE NUCLEOSIDE HYDROLASE	INOSINE-URIDINE NUCLEOSIDE N-RIBOHYDROLASE	Crithidia fasciculata	Degano, M., Gopaul, D.N., Scapin, G., Schramm, V.L., Sacchettini, J.C.	1996	Biochemistry	10.1021/bi952999m	1
1MS9	Triclinic form of Trypanosoma cruzi trans-sialidase, in complex with lactose	trans-sialidase	Trypanosoma cruzi	Buschiazzo, A., Amaya, M.F., Cremona, M.L., Frasch, A.C., Alzari, P.M.	2002	Mol.Cell		1
1MXH	Crystal Structure of Substrate Complex of Putative Pteridine Reductase 2 (PTR2) from Trypanosoma cruzi	PTERIDINE REDUCTASE 2	Trypanosoma cruzi	Schormann, N., Pal, B., Senkovich, O., Carson, M., Howard, A., Smith, C., Delucas, L., Chattopadhyay, D.	2005	J.Struct.Biol.	10.1016/j.jsb.2005.07.008	1
1N1E	Crystal structure of Leishmania mexicana Glycerol-3-phosphate dehydrogenase complexed with DHAP and NAD	glycerol-3-phosphate dehydrogenase	Leishmania mexicana	Choe, J., Guerra, D., Michels, P.A.M., Hol, W.G.J.	2003	J.Mol.Biol.		1
1O81	TRYPAREDOXIN II FROM C.FASCICULATA SOLVED BY SULPHUR PHASING	TRYPAREDOXIN II	Crithidia fasciculata	Micossi, E., Hunter, W.N., Leonard, G.A.	2002	Acta Crystallogr.,Sect.D		1
1OGK	THE CRYSTAL STRUCTURE OF TRYPANOSOMA CRUZI DUTPASE IN COMPLEX WITH DUDP	DEOXYURIDINE TRIPHOSPHATASE	Trypanosoma cruzi	Harkiolaki, M., Dodson, E.J., Bernier-Villamor, V., Turkenburg, J.P., Gonzalez-Pacanowska, D., Wilson, K.S.	2004	Structure		1
1P33	Pteridine reductase from Leishmania tarentolae complex with NADPH and MTX	Pteridine reductase 1	Leishmania tarentolae	Zhao, H., Bray, T., Ouellette, M., Zhao, M., Ferre, R.A., Matthews, D., Whiteley, J.M., Varughese, K.I.	2003	Acta Crystallogr.,Sect.D		1
1PGJ	X-RAY STRUCTURE OF 6-PHOSPHOGLUCONATE DEHYDROGENASE FROM THE PROTOZOAN PARASITE T. BRUCEI	6-PHOSPHOGLUCONATE DEHYDROGENASE	Trypanosoma brucei	Phillips, C., Dohnalek, J., Gover, S., Barrett, M.P., Adams, M.J.	1998	J.Mol.Biol.	10.1006/jmbi.1998.2059	1
1PZM	Crystal structure of HGPRT-ase from Leishmania tarentolae in complex with GMP	hypoxanthine-guanine phosphoribosyltransferase	Leishmania tarentolae	Monzani, P.S., Trapani, S., Thiemann, O.H., Oliva, G.	2007	Bmc Struct.Biol.	10.1186/1472-6807-7-59	1
1R9J	Transketolase from Leishmania mexicana	transketolase	Leishmania mexicana	Veitch, N.J., Maugeri, D.A., Cazzulo, J.J., Lindqvist, Y., Barrett, M.P.	2004	Biochem.J.	10.1042/BJ20040459	1
1SVV	Initial Stuctural Analysis of Leishmania major Threonine Aldolase	THREONINE ALDOLASE	Leishmania major	Hol, W.G.J., Robien, M.A., Protozoa, Structural Genomics of Pathogenic		To be Published		1
1TC1	A 1.4 ANGSTROM CRYSTAL STRUCTURE FOR THE HYPOXANTHINE PHOSPHORIBOSYLTRANSFERASE OF TRYPANOSOMA CRUZI	PROTEIN (HYPOXANTHINE PHOSPHORIBOSYLTRANSFERASE)	Trypanosoma cruzi	Focia, P.J., Craig 3rd., S.P., Nieves-Alicea, R., Fletterick, R.J., Eakin, A.E.	1998	Biochemistry	10.1021/bi981052s	1
1TC5	Structural Analysis of a probable eukaryotic D-amino acid tRNA deacylase	Probable eukaryotic D-amino acid tRNA deacylase, LMAJ005534AAA	Leishmania major	Robien, M.A., Hol, W.G.J., Protozoa, Structural Genomics of Pathogenic		To be Published		1
1VBJ	The crystal structure of prostaglandin F synthase from Trypanosoma brucei	prostaglandin F synthase	Trypanosoma brucei	Inoue, T.		TO BE PUBLISHED		1
1VJU	Coproporphyrinogen III oxidase from Leishmania major	Coproporphyrinogen III oxidase	Leishmania major	Protozoa, Structural Genomics of Pathogenic		To be Published		1
1VSG	2.9 ANGSTROMS RESOLUTION STRUCTURE OF THE N-TERMINAL DOMAIN OF A VARIANT SURFACE GLYCOPROTEIN FROM TRYPANOSOMA BRUCEI	VARIANT SURFACE GLYCOPROTEIN MITAT 1.2	Trypanosoma brucei	Freymann, D., Down, J., Carrington, M., Roditi, I., Turner, M., Wiley, D.	1990	J.Mol.Biol.	10.1016/S0022-2836(05)80066-X	1
1W61	PROLINE RACEMASE IN COMPLEX WITH 2 MOLECULES OF PYRROLE-2-CARBOXYLIC ACID (HOLO FORM)	B-CELL MITOGEN	Trypanosoma cruzi	Buschiazzo, A., Goytia, M., Shaeffer, F., Degrave, W., Shepard, W., Gregoire, C., Chamond, N., Cosson, A., Berneman, A., Coatnoan, N., Alzari, P., Minoprio, P.	2006	Proc.Natl.Acad.Sci.USA	10.1073/pnas.0509010103	1
1XO7	Crystal structure of cyclophilin from Trypanosoma cruzi	cyclophilin	Trypanosoma cruzi	Caruthers, J.M., Hol, W.G.J., Structural Genomics of Pathogenic Protozoa Consortium (SGPP)		TO BE PUBLISHED		1
1Y1X	Structural analysis of a homolog of programmed cell death 6 protein from Leishmania major Friedlin	Leishmania Major Homolog of Programmed Cell Death 6 Protein	Leishmania major	Robien, M.A., Hol, W.G.J., Structural Genomics of Pathogenic Protozoa Consortium (SGPP)		To be Published		1
1YF9	Structural analysis of Leishmania major ubiquitin conjugating enzyme E2	Ubiquitin carrier protein 4	Leishmania major	Bosch, J., Hol, W.G.J.		To be Published		1
1YQF	Hypothetical protein from leishmania major unknown function sequence homologue to human p32 protein	hypothetical protein Lmaj011689	Leishmania major	Caruthers, J., Merritt, E.A., Structural Genomics of Pathogenic Protozoa Consortium (SGPP)		To be published		1
2A0U	Crystal structure of the eukaryotic initiation factor 2B from Leishmania major at 2.1 A resolution	initiation factor 2B	Leishmania major	Bosch, J., Hol, W.G.J., Structural Genomics of Pathogenic Protozoa Consortium (SGPP)		To be Published		1
2B4G	dihydroorotate dehydrogenase	dihydroorotate dehydrogenase	Trypanosoma brucei	Arakaki, T.L., Buckner, F.S., Gillespie, J.R., Malmquist, N.A., Phillips, M.A., Kalyuzhniy, O., Luft, J.R., Detitta, G.T., Verlinde, C.L., Van Voorhis, W.C., Hol, W.G., Merritt, E.A.	2008	Mol.Microbiol.	10.1111/j.1365-2958.2008.06131.x	1
2C21	SPECIFICITY OF THE TRYPANOTHIONE-DEPENDEDNT LEISHMANIA MAJOR GLYOXALASE I: STRUCTURE AND BIOCHEMICAL COMPARISON WITH THE HUMAN ENZYME	TRYPANOTHIONE-DEPENDENT GLYOXALASE I	Leishmania major	Ariza, A., Vickers, T.J., Greig, N., Armour, K.A., Dixon, M.J., Eggleston, I.M., Fairlamb, A.H., Bond, C.S.	2006	Mol.Microbiol.	10.1111/j.1365-2958.2006.05022.x	1
2CIO	THE HIGH RESOLUTION X-RAY STRUCTURE OF PAPAIN COMPLEXED WITH FRAGMENTS OF THE TRYPANOSOMA BRUCEI CYSTEINE PROTEASE INHIBITOR ICP.	PAPAIN	Carica papaya	Alphey, M.S., Hunter, W.N.	2006	Acta Crystallogr.,Sect.F	10.1107/S1744309106014849	1
2E6F	Crystal structure of Trypanosoma cruzi dihydroorotate dehydrogenase in complex with oxonate	Dihydroorotate dehydrogenase	Trypanosoma cruzi	Inaoka, D.K., Shimizu, H., Sakamoto, K., Shiba, T., Kurisu, G., Nara, T., Aoki, T., Harada, S., Kita, K.		To be Published		1
2F62	Crystal structure of Nucleoside 2-deoxyribosyltransferase from Trypanosoma brucei at 1.5 A resolution with (2-ETHYLPHENYL)METHANOL bound	Nucleoside 2-deoxyribosyltransferase	Trypanosoma brucei	Bosch, J., Robien, M.A., Mehlin, C., Boni, E., Riechers, A., Buckner, F.S., Van Voorhis, W.C., Myler, P.J., Worthey, E.A., DeTitta, G., Luft, J.R., Lauricella, A., Gulde, S., Anderson, L.A., Kalyuzhniy, O., Neely, H.M., Ross, J., Earnest, T.N., Soltis, M., Schoenfeld, L., Zucker, F., Merritt, E.A., Fan, E., Verlinde, C.L., Hol, W.G.J.	2006	J.Med.Chem.	10.1021/jm060429m	1
2GIA	Crystal structures of trypanosoma bruciei MRP1/MRP2	mitochondrial RNA-binding protein 2	Trypanosoma brucei	Schumacher, M.A., Karamooz, E., Zikova, A., Trantirek, L., Lukes, J.	2006	Cell	10.1016/j.cell.2006.06.047	1
2GPC	The crystal structure of the enzyme Fe-superoxide dismutase from Trypanosoma cruzi	iron superoxide dismutase	Trypanosoma cruzi	Bachega, J.F., Navarro, M.V., Bleicher, L., Bortoleto-Bugs, R.K., Dive, D., Hoffmann, P., Viscogliosi, E., Garratt, R.C.	2009	Proteins	10.1002/prot.22412	1
2H7W	Crystal structure of Chagasin, the endogenous cysteine-protease inhibitor from Trypanosoma cruzi	Chagasin	Trypanosoma cruzi	Figueiredo da Silva, A.A., Vieira, L.C., Krieger, M.A., Goldenberg, S., Zanchin, N.I., Guimaraes, B.G.	2007	J.Struct.Biol.	10.1016/j.jsb.2006.07.017	1
2HFS	Crystal structure of L. major mevalonate kinase	Mevalonate kinase, putative	Leishmania major	Sgraja, T., Smith, T.K., Hunter, W.N.	2007	Bmc Struct.Biol.	10.1186/1472-6807-7-20	1
2HIG	Crystal Structure of Phosphofructokinase apoenzyme from Trypanosoma brucei.	6-phospho-1-fructokinase	Trypanosoma brucei	Martinez-Oyanedel, J., McNae, I.W., Nowicki, M.W., Keillor, J.W., Michels, P.A., Fothergill-Gilmore, L.A., Walkinshaw, M.D.	2007	J.Mol.Biol.	10.1016/j.jmb.2006.10.019	1
2HKE	Mevalonate diphosphate decarboxylase from Trypanosoma brucei	Diphosphomevalonate decarboxylase, putative	Trypanosoma brucei	Byres, E., Alphey, M.S., Smith, T.K., Hunter, W.N.	2007	J.Mol.Biol.	10.1016/j.jmb.2007.05.094	1
2I54	Phosphomannomutase from Leishmania mexicana	Phosphomannomutase	Leishmania mexicana	Kedzierski, L., Malby, R.L., Smith, B.J., Perugini, M.A., Hodder, A.N., Ilg, T., Colman, P.M., Handman, E.	2006	J.Mol.Biol.	10.1016/j.jmb.2006.08.023	1
2J27	THE FUNCTIONAL ROLE OF THE CONSERVED ACTIVE SITE PROLINE OF TRIOSEPHOSPHATE ISOMERASE	TRIOSEPHOSPHATE ISOMERASE GLYCOSOMAL	Trypanosoma brucei	Casteleijn, M.G., Alahuhta, M., Groebel, K., El-Sayed, I., Augustyns, K., Lambeir, A.M., Neubauer, P., Wierenga, R.K.	2006	Biochemistry	10.1021/bi061683j	1
2J63	CRYSTAL STRUCTURE OF AP ENDONUCLEASE LMAP FROM LEISHMANIA MAJOR	AP-ENDONUCLEASE	Leishmania major	Vidal, A.E., Harkiolaki, M., Gallego, C., Castillo-Acosta, V.M., Ruiz-Perez, L.M., Wilson, K., Gonzalez-Pacanowska, D.	2007	J.Mol.Biol.	10.1016/j.jmb.2007.08.001	1
2J6P	STRUCTURE OF AS-SB REDUCTASE FROM LEISHMANIA MAJOR	SB(V)-AS(V) REDUCTASE	Leishmania major	Mukhopadhyay, R., Bisacchi, D., Zhou, Y., Armirotti, A., Bordo, D.	2009	J.Mol.Biol.	10.1016/j.jmb.2008.07.056	1
2JK6	STRUCTURE OF TRYPANOTHIONE REDUCTASE FROM LEISHMANIA INFANTUM	TRYPANOTHIONE REDUCTASE	Leishmania infantum	Baiocco, P., Colotti, G., Franceschini, S., Ilari, A.	2009	J.Med.Chem.	10.1021/jm900185q	1
2NQD	Crystal structure of cysteine protease inhibitor, chagasin, in complex with human cathepsin L	Chagasin	Trypanosoma cruzi	Ljunggren, A., Redzynia, I., Alvarez-Fernandez, M., Abrahamson, M., Mort, J.S., Krupa, J.C., Jaskolski, M., Bujacz, G.	2007	J.Mol.Biol.	10.1016/j.jmb.2007.05.005	1
2O2C	Crystal structure of phosphoglucose isomerase from T. brucei containing glucose-6-phosphate in the active site	Glucose-6-phosphate isomerase, glycosomal	Trypanosoma brucei	Arsenieva, D., Appavu, B.L., Mazock, G.H., Jeffery, C.J.	2008	Proteins	10.1002/prot.22133	1
2OGD	T. Brucei Farnesyl Diphosphate Synthase Complexed with Bisphosphonate BPH-527	Farnesyl pyrophosphate synthase	Trypanosoma brucei	Zhang, Y., Cao, R., Leon, A., Guo, R.T., Krysiak, K., Yin, F., Hudock, M.P., Mukherjee, S., Gao, Y., Robinson, H., Song, Y., No, J.H., Hong, W., Morita, C., Wang, A.H.-J., Oldfield, E.		TO BE PUBLISHED		1
2Q0D	Terminal uridylyl transferase 4 from Trypanosoma brucei with bound ATP	RNA uridylyl transferase	Trypanosoma brucei	Stagno, J., Aphasizheva, I., Aphasizhev, R., Luecke, H.	2007	Proc.Natl.Acad.Sci.Usa	10.1073/pnas.0704259104	1
2Q0X	Alpha/Beta hydrolase fold protein of unknown function	Uncharacterized protein	Trypanosoma brucei	Merritt, E.A., Holmes, M., Buckner, F.S., Van Voorhis, W.C., Quartly, E., Phizicky, E.M., Lauricella, A., Luft, J., DeTitta, G., Neely, H., Zucker, F., Hol, W.G.	2008	Acta Crystallogr.,Sect.F	10.1107/S174430910801141X	1
2QAE	Crystal Structure Analysis of Trypanosoma cruzi Lipoamide dehydrogenase	Dihydrolipoyl dehydrogenase	Trypanosoma cruzi	Werner, C., Krauth-Siegel, R.L., Stubbs, M.T., Klebe, G.		To be Published		1
2QAP	Fructose-1,6-bisphosphate aldolase from Leishmania mexicana	Fructose-1,6-bisphosphate aldolase	Leishmania mexicana	Lafrance-Vanasse, J., Sygusch, J.	2007	Biochemistry	10.1021/bi700615r	1
2QHX	Structure of Pteridine Reductase from Leishmania major complexed with a ligand	Pteridine reductase 1	Leishmania major	Cavazzuti, A., Paglietti, G., Hunter, W.N., Gamarro, F., Piras, S., Loriga, M., Allecca, S., Corona, P., McLuskey, K., Tulloch, L., Gibellini, F., Ferrari, S., Costi, M.P.	2008	Proc.Natl.Acad.Sci.USA	10.1073/pnas.0704384105	1
2R8Q	Structure of LmjPDEB1 in complex with IBMX	Class I phosphodiesterase PDEB1	Leishmania major	Wang, H., Yan, Z., Geng, J., Kunz, S., Seebeck, T., Ke, H.	2007	Mol.Microbiol.	10.1111/j.1365-2958.2007.05976.x	1
2TOD	ORNITHINE DECARBOXYLASE FROM TRYPANOSOMA BRUCEI K69A MUTANT IN COMPLEX WITH ALPHA-DIFLUOROMETHYLORNITHINE	PROTEIN (ORNITHINE DECARBOXYLASE)	Trypanosoma brucei	Grishin, N.V., Osterman, A.L., Brooks, H.B., Phillips, M.A., Goldsmith, E.J.	1999	Biochemistry		1
2VOB	TRYPANOTHIONE SYNTHETASE	TRYPANOTHIONE SYNTHETASE	Leishmania major	Fyfe, P.K., Oza, S.L., Fairlamb, A.H., Hunter, W.N.	2008	J.Biol.Chem.	10.1074/jbc.M801850200	1
2VSG	A Structural Motif in the Variant Surface Glycoproteins of Trypanosoma Brucei	VARIANT SURFACE GLYCOPROTEIN ILTAT 1.24	Trypanosoma brucei	Blum, M.L., Down, J.A., Gurnett, A.M., Carrington, M., Turner, M.J., Wiley, D.C.	1993	Nature	10.1038/362603a0	1
2WPF	TRYPANOSOMA BRUCEI TRYPANOTHIONE REDUCTASE IN COMPLEX WITH 3,4-DIHYDROQUINAZOLINE INHIBITOR (DDD00085762)	TRYPANOTHIONE REDUCTASE	Trypanosoma brucei	Patterson, S., Alphey, M.S., Jones, D.C., Shanks, E.J., Street, I.P., Frearson, J.A., Wyatt, P.G., Gilbert, I.H., Fairlamb, A.H.	2011	J.Med.Chem.	10.1021/jm200312v	1
2WYO	TRYPANOSOMA BRUCEI GLUTATHIONE SYNTHETASE	GLUTATHIONE SYNTHETASE	Trypanosoma brucei	Fyfe, P.K., Alphey, M.S., Hunter, W.N.	2010	Mol.Biochem.Parasitol.	10.1016/j.molbiopara.2009.12.011	1
2X77	CRYSTAL STRUCTURE OF LEISHMANIA MAJOR ADP RIBOSYLATION FACTOR-LIKE 1.	ADP-RIBOSYLATION FACTOR	Leishmania major	Fleming, J.R., Dawson, A., Hunter, W.N.	2010	Mol.Biochem.Parasitol.	10.1016/j.molbiopara.2010.08.002	1
2X9G	High resolution structure of TbPTR1 in complex with Pemetrexed	PTERIDINE REDUCTASE	Trypanosoma brucei	Dawson, A., Tulloch, L.B., Barrack, K.L., Hunter, W.N.	2010	Acta Crystallogr.,Sect.D	10.1107/S0907444910040886	1
2XE4	Structure of Oligopeptidase B from Leishmania major	OLIGOPEPTIDASE B	Leishmania major	Mcluskey, K., Paterson, N.G., Bland, N.D., Isaacs, N.W., Mottram, J.C.	2010	J.Biol.Chem.	10.1074/jbc.M110.156679	1
2YB0	THE CRYSTAL STRUCTURE OF LEISHMANIA MAJOR DUTPASE IN COMPLEX DEOXYURIDINE	DUTPASE	Leishmania major	Hemsworth, G.R., Moroz, O.V., Fogg, M.J., Scott, B., Bosch-Navarrete, C., Gonzalez-Pacanowska, D., Wilson, K.S.	2011	J.Biol.Chem.	10.1074/jbc.M111.224873	1
2YK3	CRITHIDIA FASCICULATA CYTOCHROME C	CYTOCHROME C	Crithidia fasciculata	Fulop, V., Sam, K.A., Ferguson, S.J., Ginger, M.L., Allen, J.W.A.	2009	FEBS J.	10.1111/j.1742-4658.2009.07005.x	1
3ATY	Crystal structure of TcOYE	Prostaglandin F2a synthase	Trypanosoma cruzi	Okamoto, N., Yamaguchi, K., Mizohata, E., Tokuoka, K., Uchiyama, N., Sugiyama, S., Matsumura, H., Inaka, K., Urade, Y., Inoue, T.	2011	J.Biochem.	10.1093/jb/mvr096	1
3BJE	Crystal structure of Trypanosoma brucei nucleoside phosphorylase shows uridine phosphorylase activity	Nucleoside phosphorylase, putative	Trypanosoma brucei	Larson, E.T., Mudeppa, D.G., Gillespie, J.R., Mueller, N., Napuli, A.J., Arif, J.A., Ross, J., Arakaki, T.L., Lauricella, A., Detitta, G., Luft, J., Zucker, F., Verlinde, C.L., Fan, E., Van Voorhis, W.C., Buckner, F.S., Rathod, P.K., Hol, W.G., Merritt, E.A.	2010	J.Mol.Biol.	10.1016/j.jmb.2010.01.013	1
3BNW	Crystal structure of riboflavin kinase from Trypanosoma brucei	Riboflavin kinase, putative	Trypanosoma brucei	Merritt, E.A., Holmes, M.		To be Published		1
3CV0	Structure of Peroxisomal Targeting Signal 1 (PTS1) binding domain of Trypanosoma brucei Peroxin 5 (TbPEX5)complexed to T. brucei Phosphoglucoisomerase (PGI) PTS1 peptide	Peroxisome targeting signal 1 receptor PEX5	Trypanosoma brucei	Sampathkumar, P., Roach, C., Michels, P.A., Hol, W.G.	2008	J.Mol.Biol.	10.1016/j.jmb.2008.05.089	1
3CVL	Structure of Peroxisomal Targeting Signal 1 (PTS1) binding domain of Trypanosoma brucei Peroxin 5 (TbPEX5)complexed to T. brucei Phosphofructokinase (PFK) PTS1 peptide	Peroxisome targeting signal 1 receptor PEX5	Trypanosoma brucei	Sampathkumar, P., Roach, C., Michels, P.A., Hol, W.G.	2008	J.Mol.Biol.	10.1016/j.jmb.2008.05.089	1
3CVN	Structure of Peroxisomal Targeting Signal 1 (PTS1) binding domain of Trypanosoma brucei Peroxin 5 (TbPEX5)complexed to T. brucei Glyceraldehyde-3-phosphate dehydrogenase (GAPDH) PTS1 peptide	Peroxisome targeting signal 1 receptor	Trypanosoma brucei	Sampathkumar, P., Roach, C., Michels, P.A., Hol, W.G.	2008	J.Mol.Biol.	10.1016/j.jmb.2008.05.089	1
3DWC	Trypanosoma Cruzi Metallocarboxypeptidase 1	Metallocarboxypeptidase	Trypanosoma cruzi	Niemirowicz, G., Fernandez, D., Sola, M., Cazzulo, J.J., Aviles, F.X., Gomis-Ruth, F.X.	2008	Mol.Microbiol.	10.1111/j.1365-2958.2008.06444.x	1
3DWV	Glutathione peroxidase-type tryparedoxin peroxidase, oxidized form	Glutathione peroxidase-like protein	Trypanosoma brucei	Melchers, J., Diechtierow, M., Feher, K., Sinning, I., Tews, I., Krauth-Siegel, R.L., Muhle-Goll, C.	2008	J.Biol.Chem.	10.1074/jbc.M803563200	1
3E3P	Glycogen synthase kinase from Leishmania major	Protein kinase, putative Glycogen synthase kinase	Leishmania major	Arakaki, T.L., Merritt, E.A.		To be Published		1
3EB9	Crystal structure of 6-phosphogluconolactonase from trypanosoma brucei complexed with citrate	6-phosphogluconolactonase	Trypanosoma brucei	Duclert-Savatier, N., Poggi, L., Miclet, E., Lopes, P., Ouazzani, J., Chevalier, N., Nilges, M., Delarue, M., Stoven, V.	2009	J.Mol.Biol.	10.1016/j.jmb.2009.03.063	1
3EPW	Crystal structure of Trypanosoma vivax nucleoside hydrolase in complex with the inhibitor (2R,3R,4S)-1-[(4-hydroxy-5H-pyrrolo[3,2-d]pyrimidin-7-yl)methyl]-2-(hydroxymethyl)pyrrolidin-3,4-diol	IAG-nucleoside hydrolase	Trypanosoma vivax	Versees, W., Goeminne, A., Berg, M., Vandemeulebroucke, A., Haemers, A., Augustyns, K., Steyaert, J.	2009	Biochim.Biophys.Acta	10.1016/j.bbapap.2009.02.011	1
3ESF	Crystal Structure of the enzyme Fe-superoxide dismutase TbSODB2 from Trypanosoma brucei	Iron-containing superoxide dismutase B2	Trypanosoma brucei	Bachega, J.F., Navarro, M.V., Bleicher, L., Bortoleto-Bugs, R.K., Dive, D., Hoffmann, P., Viscogliosi, E., Garratt, R.C.	2009	Proteins	10.1002/prot.22412	1
3F9R	Crystal Structure of Trypanosoma Brucei phosphomannosemutase, TB.10.700.370	Phosphomannomutase	Trypanosoma brucei	Wernimont, A.K., Lam, A., Ali, A., Lin, Y.H., Guther, L., Shamshad, A., Bandini, G., MacKenzie, F., Kozieradzki, I., Cossar, D., Zhao, Y., Schapira, M., Bochkarev, A., Arrowsmith, C.H., Bountra, C., Weigelt, J., Edwards, A.M., Ferguson, M.A.J., Hui, R., Qiu, W.		To be Published		1
3FZ0	Inosine-Guanosine Nucleoside Hydrolase (IG-NH)	Nucleoside hydrolase, putative	Trypanosoma brucei	Vandemeulebroucke, A., Minici, C., Bruno, I., Muzzolini, L., Tornaghi, P., Parkin, D.W., Versees, W., Steyaert, J., Degano, M.	2010	Biochemistry	10.1021/bi100697d	1
3G1U	Crystal structure of Leishmania major S-adenosylhomocysteine hydrolase	Adenosylhomocysteinase	Leishmania major	Siponen, M.I., Welin, M., Arrowsmith, C.H., Berglund, H., Bountra, C., Collins, R., Dahlgren, L.G., Edwards, A.M., Flodin, S., Flores, A, Graslund, S., Hammarstrom, M., Johansson, A., Johansson, I., Karlberg, T., Kotenyova, T., Lehtio, L., Moche, M., Nilsson, M.E., Nordlund, P., Nyman, T., Persson, C., Sagemark, J., Schutz, P., Thorsell, A.G., Tresaugues, L., Van Den Berg, S., Weigelt, J., Wisnie…		To be Published		1
3GUE	Crystal Structure of UDP-glucose phosphorylase from Trypanosoma Brucei, (Tb10.389.0330)	UTP-glucose-1-phosphate uridylyltransferase 2	Trypanosoma brucei	Wernimont, A.K., Marino, K., Lin, Y.H., Mackenzie, F., Kozieradzki, I., Cossar, D., Zhao, Y., Schapira, M., Bochkarev, A., Arrowsmith, C.H., Bountra, C., Weigelt, J., Edwards, A.M., Ferguson, M.A.J., Hui, R., Amani, M.		To be Published		1
3H9D	Crystal Structure of Trypanosoma brucei ATG8	Microtubule-associated protein 1A/1B, light chain 3, putative	Trypanosoma brucei	Koopmann, R., Muhammad, K., Perbandt, M., Betzel, C., Duszenko, M.	2009	Autophagy		1
3H9U	S-adenosyl homocysteine hydrolase (SAHH) from Trypanosoma brucei	Adenosylhomocysteinase	Trypanosoma brucei	Siponen, M.I., Schutz, P., Arrowsmith, C.H.		To be Published		1
3HA4	Crystal structure of the type one membrane protein MIX1 from Leishmania	MIX1	Leishmania major	Gorman, M.A., Uboldi, A.D., Walsh, P.J., Tan, K.S., Hansen, G., Huyton, T., Ji, H., Curtis, J., Kedzierski, L., Papenfuss, A.T., Dogovski, C., Perugini, M.A., Simpson, R.J., Handman, E., Parker, M.W.	2011	Protein Sci.	10.1002/pro.631	1
3HHI	Crystal Structure of Cathepsin B from T. brucei in complex with CA074	Cathepsin B-like cysteine protease	Trypanosoma brucei	Kerr, I.D., Wu, P., Marion-Tsukamaki, R., Mackey, Z.B., Brinen, L.S.	2010	Plos Negl Trop Dis	10.1371/journal.pntd.0000701	1
3HJ4	Minor Editosome-Associated TUTase 1	Minor Editosome-Associated TUTase	Trypanosoma brucei	Stagno, J., Aphasizheva, I., Bruystens, J., Luecke, H., Aphasizhev, R.	2010	J.Mol.Biol.	10.1016/j.jmb.2010.04.021	1
3HQN	Apo crystal structure of Leishmania mexicana(LmPYK)pyruvate kinase	Pyruvate kinase	Leishmania mexicana	Morgan, H.P., McNae, I.W., Nowicki, M.W., Hannaert, V., Michels, P.A.M., Fothergill-Gilmore, L.A., Walkinshaw, M.D.	2010	J.Biol.Chem.	10.1074/jbc.M109.079905	1
3HRI	Histidyl-tRNA synthetase (apo) from Trypanosoma brucei	Histidyl-tRNA synthetase	Trypanosoma brucei	Merritt, E.A., Arakaki, T.L., Gillespie, J.R., Larson, E.T., Kelley, A., Mueller, N., Napuli, A.J., Kim, J., Zhang, L., Verlinde, C.L., Fan, E., Zucker, F., Buckner, F.S., van Voorhis, W.C., Hol, W.G.	2010	J.Mol.Biol.	10.1016/j.jmb.2010.01.051	1
3I05	Tryptophanyl-tRNA synthetase from Trypanosoma brucei	Tryptophanyl-tRNA synthetase	Trypanosoma brucei	Merritt, E.A., Arakaki, T.L., Gillespie, R., Napuli, A.J., Kim, J.E., Buckner, F.S., Van Voorhis, W.C., Verlinde, C.L., Fan, E., Zucker, F., Hol, W.G.	2011	Mol.Biochem.Parasitol.	10.1016/j.molbiopara.2011.01.003	1
3I3G	Crystal Structure of Trypanosoma brucei N-acetyltransferase (Tb11.01.2886) at 1.86A	N-acetyltransferase	Trypanosoma brucei	Qiu, W., Wernimont, A.K., Marino, K., Zhang, A.Z., Ma, D., Lin, Y.H., Mackenzie, F., Kozieradzki, I., Cossar, D., Zhao, Y., Schapira, M., Bochkarev, A., Arrowsmith, C.H., Bountra, C., Weigelt, J., Edwards, A.M., J Ferguson, M.A., Hui, R., Structural Genomics Consortium		To be Published		1
3IDS	Structure of Glycosomal Glyceraldehyde-3-Phosphate Dehydrogenase from Trypanosoma cruzi in complex with the irreversible iodoacetamide inhibitor	Glyceraldehyde-3-phosphate dehydrogenase, glycosomal	Trypanosoma cruzi	Balliano, T.L., Guido, R.V.C., Andricopulo, A.D., Oliva, G.		To be Published		1
3IRM	Trypanosoma cruzi Dihydrofolate Reductase-Thymidylate Synthase COMPLEXED WITH Cycloguanil	Bifunctional dihydrofolate reductase-thymidylate synthase	Trypanosoma cruzi	Chitnumsub, P., Yuvaniyama, J., Vilaivan, T., Vanichtanankul, J., Kamchonwongpaisan, S., Yuthavong, Y.		To be Published		1
3K7P	Structure of mutant of ribose 5-phosphate isomerase type B from Trypanosoma cruzi.	Ribose 5-phosphate isomerase	Trypanosoma cruzi	Stern, A.L., Naworyta, A., Cazzulo, J.J., Mowbray, S.L.	2011	Febs J.	10.1111/j.1742-4658.2010.07999.x	1
3K7U	Structure of essential protein from Trypanosoma brucei	Antibody	Lama glama	Wu, M., Park, Y.J., Pardon, E., Turley, S., Hayhurst, A., Deng, J., Steyaert, J., Hol, W.G.	2011	J.Struct.Biol.	10.1016/j.jsb.2010.10.007	1
3K81	Structure of the central interaction protein from the Trypanosoma brucei editosome in complex with single domain antibodies	Single strand antibody VHH domain	Lama glama	Wu, M., Park, Y.J., Pardon, E., Turley, S., Hayhurst, A., Deng, J., Steyaert, J., Hol, W.G.	2011	J.Struct.Biol.	10.1016/j.jsb.2010.10.007	2
3KPA	Ubiquitin fold modifier conjugating enzyme from Leishmania major (probable)	probable Ubiquitin fold modifier conjugating enzyme	Leishmania major	Merritt, E.A., Le Trong, I., Han, G.W., Anderson, L., Napuli, A., Van Voorhis, W.C., Buckner, F.S., Fan, E., Zucker, F., Verlinde, L.M.J., Hol, W.G.J.		To be Published		1
3L4D	Crystal structure of sterol 14-alpha demethylase (CYP51) from Leishmania infantum in complex with fluconazole	Sterol 14-alpha demethylase	Leishmania infantum	Hargrove, T.Y., Wawrzak, Z., Liu, J., Nes, W.D., Waterman, M.R., Lepesheva, G.I.	2011	J.Biol.Chem.	10.1074/jbc.M111.237099	1
3LSS	Trypanosoma brucei seryl-tRNA synthetase in complex with ATP	Seryl-tRNA synthetase	Trypanosoma brucei	Larson, E.T., Zhang, L., Napuli, A., Mueller, N., Verlinde, C.L.M.J., Van Voorhis, W.C., Buckner, F.S., Fan, E., Hol, W.G.J., Merritt, E.A.		to be published		1
3M1P	Structure of ribose 5-phosphate isomerase type B from Trypanosoma cruzi, soaked with allose-6-phosphate	Ribose 5-phosphate isomerase	Trypanosoma cruzi	Stern, A.L., Naworyta, A., Cazzulo, J.J., Mowbray, S.L.	2011	Febs J.	10.1111/j.1742-4658.2010.07999.x	1
3M3I	Hypothetical protein from Leishmania major	Putative uncharacterized protein	Leishmania major	Merritt, E.A., Carruthers, J., Arakaki, T., Holmes, M., Kalyushniy, O., Napuli, A., Van Voorhis, W.C., Buckner, F.S., Fan, E., Zucker, F., Verlinde, L.M.J., Hol, W.G.J.		To be Published		1
3M4U	Crystal Structure of Trypanosoma brucei Protein Tyrosine Phosphatase TbPTP1	Tyrosine specific protein phosphatase, putative	Trypanosoma brucei	Chou, S., Jensen, B.C., Parsons, M., Alber, T., Grundner, C.	2010	J.Biol.Chem.	10.1074/jbc.M110.108860	1
3NGS	Structure of Leishmania nucleoside diphosphate kinase b with ordered nucleotide-binding loop	Nucleoside diphosphate kinase	Leishmania major	Souza, T.A., Trindade, D.M., Tonoli, C.C., Santos, C.R., Ward, R.J., Arni, R.K., Oliveira, A.H., Murakami, M.T.	2011	Mol Biosyst	10.1039/c0mb00307g	1
3NVL	Crystal Structure of Phosphoglycerate Mutase from Trypanosoma brucei	2,3-bisphosphoglycerate-independent phosphoglycerate mutase	Trypanosoma brucei	Mercaldi, G.F., Pereira, H.M., Cordeiro, A.T., Michels, P.A., Thiemann, O.H.	2012	Febs J.	10.1111/j.1742-4658.2012.08586.x	1
3O6O	Crystal Structure of the N-terminal domain of an HSP90 from Trypanosoma Brucei, Tb10.26.1080 in the presence of an the inhibitor BIIB021	Heat shock protein 83	Trypanosoma brucei	Wernimont, A.K., Hutchinson, A., Sullivan, H., Weadge, J., Li, Y., Kozieradzki, I., Cossar, D., Bochkarev, A., Arrowsmith, C.H., Edwards, A.M., Bountra, C., Weigelt, J., Wyatt, P., Fairlamb, A.H., J Ferguson, M.A., Thompson, S., MacKenzie, C., Hui, R., Pizarro, J.C., Hills, T.		To be Published		1
3OTX	Crystal Structure of Trypanosoma brucei rhodesiense Adenosine Kinase Complexed with Inhibitor AP5A	Adenosine kinase, putative	Trypanosoma brucei	Kuettel, S., Greenwald, J., Kostrewa, D., Ahmed, S., Scapozza, L., Perozzo, R.	2011	Plos Negl Trop Dis	10.1371/journal.pntd.0001164	1
3P0J	Leishmania major Tyrosyl-tRNA synthetase in complex with tyrosinol, triclinic crystal form 1	Tyrosyl-tRNA synthetase	Leishmania major	Larson, E.T., Kim, J.E., Castaneda, L.J., Napuli, A.J., Zhang, Z., Fan, E., Zucker, F.H., Verlinde, C.L., Buckner, F.S., Van Voorhis, W.C., Hol, W.G., Merritt, E.A.	2011	J.Mol.Biol.	10.1016/j.jmb.2011.03.026	1
3PRV	Nucleoside diphosphate kinase B from Trypanosoma cruzi	Nucleoside diphosphate kinase	Trypanosoma cruzi	Souza, T.A., Trindade, D.M., Tonoli, C.C., Santos, C.R., Ward, R.J., Arni, R.K., Oliveira, A.H., Murakami, M.T.	2011	Mol Biosyst	10.1039/c0mb00307g	1
3Q5L	Crystal structure of the amino-terminal domain of HSP90 from Leishmania major, LMJF33.0312:M1-K 213 in the presence of 17-AEP-geldanamycin	Heat shock protein 83-1	Leishmania major	Wernimont, A.K., Tempel, W., Lin, Y.H., Hutchinson, A., MacKenzie, F., Fairlamb, A., Cossar, D., Zhao, Y., Schapira, M., Arrowsmith, C.H., Edwards, A.M., Bountra, C., Weigelt, J., Ferguson, M.A.J., Hui, R., Pizarro, J.C., Hills, T.		To be Published		1
3QD9	C72S/C353S mutant of Trypanosoma brucei QSOX containing an interdomain disulfide	QSOX from Trypanosoma brucei (TbQSOX)	Trypanosoma brucei	Alon, A., Grossman, I., Gat, Y., Kodali, V.K., DiMaio, F., Mehlman, T., Haran, G., Baker, D., Thorpe, C., Fass, D.	2012	Nature	10.1038/nature11267	1
3QV9	Crystal structure of Trypanosoma cruzi pyruvate kinase(TcPYK)in complex with ponceau S.	Pyruvate kinase 2	Trypanosoma cruzi	Morgan, H.P., McNae, I.W., Nowicki, M.W., Zhong, W., Michels, P.A., Auld, D.S., Fothergill-Gilmore, L.A., Walkinshaw, M.D.	2011	J.Biol.Chem.	10.1074/jbc.M110.212613	1
3QW3	Structure of Leishmania donovani OMP decarboxylase	Orotidine-5-phosphate decarboxylase/orotate phosphoribosyltransferase, putative (Ompdcase-oprtase, putative)	Leishmania infantum	French, J.B., Yates, P.A., Soysa, D.R., Boitz, J.M., Carter, N.S., Chang, B., Ullman, B., Ealick, S.E.	2011	J.Biol.Chem.	10.1074/jbc.M111.228213	1
3QW4	Structure of Leishmania donovani UMP synthase	UMP synthase	Leishmania donovani	French, J.B., Yates, P.A., Soysa, D.R., Boitz, J.M., Carter, N.S., Chang, B., Ullman, B., Ealick, S.E.	2011	J.Biol.Chem.	10.1074/jbc.M111.228213	1
3R2J	Crystal Structure of PnC1 from L. infantum in complex with nicotinate	Alpha/beta-hydrolase-like protein	Leishmania infantum	Gazanion, E., Garcia, D., Silvestre, R., Gerard, C., Guichou, J.F., Labesse, G., Seveno, M., Cordeiro-Da-Silva, A., Ouaissi, A., Sereno, D., Vergnes, B.	2011	Mol.Microbiol.	10.1111/j.1365-2958.2011.07799.x	1
3RG9	Trypanosoma brucei dihydrofolate reductase (TbDHFR) in complex with WR99210	Bifunctional dihydrofolate reductase-thymidylate synthase	Trypanosoma brucei	Vanichtanankul, J., Taweechai, S., Yuvaniyama, J., Vilaivan, T., Chitnumsub, P., Kamchonwongpaisan, S., Yuthavong, Y.	2011	Acs Chem.Biol.	10.1021/cb200124r	1
3RIV	The Crystal Structure of Leishmania major Peroxidase	Ascorbate peroxidase	Leishmania major	Jasion, V.S., Polanco, J.A., Meharenna, Y.T., Li, H., Poulos, T.L.	2011	J.Biol.Chem.	10.1074/jbc.M111.230524	1
3S4O	Protein Tyrosine Phosphatase (putative) from Leishmania major	Protein tyrosine phosphatase-like protein	Leishmania major	Merritt, E.A., Arakaki, T., Neely, H., Phizicky, E., Quartley, E., Van Voorhis, W.C., Buckner, F.S., Fan, E., Zucker, F., Verlinde, C.L.M.J., Hol, W.G.J.		To be Published		1
3STB	A complex of two editosome proteins and two nanobodies	single domain antibody VHH	Lama glama	Park, Y.J., Pardon, E., Wu, M., Steyaert, J., Hol, W.G.	2012	Nucleic Acids Res.	10.1093/nar/gkr867	1
3TBH	Crystal structure of O-Acetyl Serine Sulfhydrylase in complex with octapeptide derived from Serine Acetyl Transferase of Leishmania donovani	O-acetyl serine sulfhydrylase	Leishmania donovani	Raj, I., Kumar, S., Gourinath, S.		To be Published		1
3V93	unliganded structure of TcrPDEC1 catalytic domain	Cyclic nucleotide specific phosphodiesterase	Trypanosoma cruzi	Wang, H., Kunz, S., Chen, G., Seebeck, T., Wan, Y., Robinson, H., Martinelli, S., Ke, H.	2012	J.Biol.Chem.	10.1074/jbc.M111.326777	1
3W1Y	Crystal structure of T brucei ATG8.2 in complex with E coli S10	Microtubule-associated protein 1A/1B, light chain 3	Trypanosoma brucei	Yuan, Y.A., Wang, C.		To be Published		1
3W54	Crystal structure of cyanide-insensitive alternative oxidase from Trypanosoma brucei with colletochlorin B	Alternative oxidase, mitochondrial	Trypanosoma brucei	Shiba, T., Kido, Y., Sakamoto, K., Inaoka, D.K., Tsuge, C., Tatsumi, R., Takahashi, G., Balogun, E.O., Nara, T., Aoki, T., Honma, T., Tanaka, A., Inoue, M., Matsuoka, S., Saimoto, H., Moore, A.L., Harada, S., Kita, K.	2013	Proc.Natl.Acad.Sci.USA	10.1073/pnas.1218386110	1
3WCA	The complex structure of TcSQS with ligand, FSPP	Farnesyltransferase, putative	Trypanosoma cruzi	Shang, N., Li, Q., Ko, T.P., Chan, H.C., Li, J., Zheng, Y., Huang, C.H., Ren, F., Chen, C.C., Zhu, Z., Galizzi, M., Li, Z.H., Rodrigues-Poveda, C.A., Gonzalez-Pacanowska, D., Veiga-Santos, P., de Carvalho, T.M., de Souza, W., Urbina, J.A., Wang, A.H., Docampo, R., Li, K., Liu, Y.L., Oldfield, E., Guo, R.T.	2014	Plos Pathog.	10.1371/journal.ppat.1004114	1
3WXL	Crystal structure of trypanosoma brucei gambiense glycerol kinase complex with adp, mg2+, and glycerol	Glycerol kinase	Trypanosoma brucei	Balogun, E.O., Inaoka, D.K., Shiba, T., Kido, Y., Tsuge, C., Nara, T., Aoki, T., Honma, T., Tanaka, A., Inoue, M., Matsuoka, S., Michels, P.A., Kita, K., Harada, S.	2014	Mol.Microbiol.	10.1111/mmi.12831	1
3ZBG	Crystal structure of wild-type SCP2 thiolase from Leishmania mexicana at 1.85 A	3-KETOACYL-COA THIOLASE-LIKE PROTEIN	Leishmania mexicana	Harijan, R.K., Kiema, T.-R., Karjalainen, M.P., Janardan, N., Murthy, M.R.N., Weiss, M.S., Michels, P.A.M., Wierenga, R.K.	2013	Biochem.J.	10.1042/BJ20130669	1
4A26	The crystal structure of Leishmania major N5,N10- methylenetetrahydrofolate dehydrogenase/cyclohydrolase	PUTATIVE C-1-TETRAHYDROFOLATE SYNTHASE, CYTOPLASMIC	Leishmania major	Eadsforth, T.C., Cameron, S., Hunter, W.N.	2012	Mol.Biochem.Parasitol.	10.1016/j.molbiopara.2011.11.004	1
4AGS	Leishmania TDR1 - a unique trimeric glutathione transferase	THIOL-DEPENDENT REDUCTASE 1	Leishmania infantum	Fyfe, P.K., Westrop, G.D., Silva, A.M., Coombs, G.H., Hunter, W.N.	2012	Proc.Natl.Acad.Sci.USA	10.1073/pnas.1202593109	1
4AZ1	Crystal structure of the Trypanosoma cruzi protein tyrosine phosphatase TcPTP1, a potential therapeutic target for Chagas' disease	TYROSINE SPECIFIC PROTEIN PHOSPHATASE	Trypanosoma cruzi	Lountos, G.T., Tropea, J.E., Waugh, D.S.	2012	Mol.Biochem.Parasitol.	10.1016/j.molbiopara.2012.10.006	1
4B6M	Trypansoma brucei tubulin binding cofactor B CAP-Gly domain	TUBULIN-SPECIFIC CHAPERONE, PUTATIVE	Trypanosoma brucei	Fleming, J.R., Morgan, R.E., Fyfe, P.K., Kelly, S.M., Hunter, W.N.	2013	FEBS J.	10.1111/febs.12308	1
4BI9	Crystal structure of wild-type SCP2 thiolase from Trypanosoma brucei.	3-KETOACYL-COA THIOLASE, PUTATIVE	Trypanosoma brucei	Harijan, R.K., Kiema, T.-R., Karjalainen, M.P., Janardan, N., Murthy, M.R.N., Weiss, M.S., Michels, P.A.M., Wierenga, R.K.	2013	Biochem.J.	10.1042/BJ20130669	1
4BP8	Oligopeptidase B from Trypanosoma brucei - open form	OLIGOPEPTIDASE B	Trypanosoma brucei	Canning, P., Rea, D., Morty, R.E., Fulop, V.	2013	Plos One	10.1371/journal.pone.0079349	1
4C27	Crystal structure of Trypanosoma cruzi CYP51 bound to the inhibitor (R)-N-(3-(1H-indol-3-yl)-1-oxo-1-(pyridin-4-ylamino)propan-2-yl)-2-fluoro-4-(4-(4-(trifluoromethyl)phenyl)piperazin-1-yl)benzamide	STEROL 14-ALPHA DEMETHYLASE	Trypanosoma cruzi	Vieira, D.F., Choi, J.Y., Calvet, C.M., Siqueira-Neto, J.L., Johnston, J.B., Kellar, D., Gut, J., Cameron, M.D., Mckerrow, J.H., Roush, W.R., Podust, L.M.	2014	J.Med.Chem.	10.1021/jm501568b	1
4CJX	The crystal structure of Trypanosoma brucei N5, N10- methylenetetrahydrofolate dehydrogenase-cyclohydrolase (FolD) complexed with NADP cofactor and inhibitor	C-1-TETRAHYDROFOLATE SYNTHASE, CYTOPLASMIC, PUTATIVE	Trypanosoma brucei	Eadsforth, T.C., Pinto, A., Luciani, R., Tamborini, L., Cullia, G., De Micheli, C., Marinelli, L., Cosconati, S., Novellino, E., Lo Presti, L., Cordeiro Da Silva, A., Conti, P., Hunter, W.N., Costi, M.P.	2015	J.Med.Chem.	10.1021/acs.jmedchem.5b00687	1
4CKM	Structure of the N-terminal domain of Leishmania SAS-6	SAS-6	Leishmania major	Van Breugel, M., Wilcken, R., Mclaughlin, S.H., Rutherford, T.J., Johnson, C.M.	2014	Elife		1
4CKN	Structure of an N-terminal fragment of Leishmania SAS-6 containing parts of its coiled coil domain, F257E mutant	SAS-6	Leishmania major	Van Breugel, M., Wilcken, R., Mclaughlin, S.H., Rutherford, T.J., Johnson, C.M.	2014	Elife		1
4DK4	Crystal Structure of Trypanosoma brucei dUTPase with dUpNp, Ca2+ and Na+	Deoxyuridine triphosphatase	Trypanosoma brucei	Hemsworth, G.R., Gonzalez-Pacanowska, D., Wilson, K.S.	2013	Biochem.J.	10.1042/BJ20130796	1
4DKA	Structure of Editosome protein	single domain antibody VHH	Lama glama	Park, Y.J., Budiarto, T., Wu, M., Pardon, E., Steyaert, J., Hol, W.G.	2012	Nucleic Acids Res.	10.1093/nar/gks369	1
4DS2	Ubiquitin conjugating enzyme (putative) from Trypanosoma cruzi	Ubiquitin-conjugating enzyme E2, putative	Trypanosoma cruzi	Merritt, E.A., Arakaki, T., Napuli, A., Van Voorhis, W.C., Buckner, F.S., Fan, E., Zucker, F., Verlinde, L.M.J., Kim, J., Hol, W.G.J.		To be Published		1
4DSH	Crystal structure of reduced UDP-Galactopyranose mutase	UDP-galactopyranose mutase	Trypanosoma cruzi	Dhatwalia, R., Singh, H., Oppenheimer, M., Sobrado, P., Tanner, J.J.	2012	Biochemistry	10.1021/bi300498c	1
4DVH	Crystal structure of Trypanosoma cruzi mitochondrial iron superoxide dismutase	Superoxide dismutase	Trypanosoma cruzi	Martinez, A., Peluffo, G., Petruk, A.A., Hugo, M., Pineyro, D., Demicheli, V., Moreno, D.M., Lima, A., Batthyany, C., Duran, R., Robello, C., Marti, M.A., Larrieux, N., Buschiazzo, A., Trujillo, M., Radi, R., Piacenza, L.	2014	J.Biol.Chem.	10.1074/jbc.M113.545590	1
4DXJ	Crystal structure of Trypanosome cruzi farnesyl diphosphate synthase in complex with [2-(n-propylamino)ethane-1,1-diyl]bisphosphonic acid and Mg2+	Farnesyl pyrophosphate synthase	Trypanosoma cruzi	Aripirala, S., Szajnman, S.H., Jakoncic, J., Rodriguez, J.B., Docampo, R., Gabelli, S.B., Amzel, L.M.	2012	J.Med.Chem.	10.1021/jm300425y	1
4E9I	Glucose-6-P Dehydrogenase (apo form) from Trypanosoma cruzi	Glucose-6-phosphate 1-dehydrogenase	Trypanosoma cruzi	Ortiz, C., Botti, H., Laverriere, M., Buschiazzo, A., Comini, M.A.		to be published		1
4EF8	Crystal structure of dihydroorotate dehydrogenase from Leishmania major in complex with Phenyl isothiocyanate	Dihydroorotate dehydrogenase	Leishmania major	Pinheiro, M.P., Emery, F.S., Nonato, M.C.	2013	Curr.Pharm.Des.		1
4EFC	Crystal Structure of Adenylosuccinate Lyase from Trypanosoma Brucei, Tb427tmp.160.5560	Adenylosuccinate lyase	Trypanosoma brucei	Wernimont, A.K., Loppnau, P., Osman, K.T., Arrowsmith, C.H., Edwards, A.M., Bountra, C., Robinson, D.A., Wyatt, P.G., Gilbert, I.H., Hui, R., Lin, Y.H.		To be Published		1
4EFD	Crystal Structure of an M17 aminopeptidase from Trypanosoma Brucei, Tb427tmp.02.4440	Aminopeptidase	Trypanosoma brucei	Wernimont, A.K., Osman, K.T., Loppnau, P., Arrowsmith, C.H., Edwards, A.M., Bountra, C., Hui, R., Lin, Y.H.		To be Published		1
4F40	X-ray crystal structure of Apo prostaglandin f synthase from Leishmania major Friedlin	Prostaglandin f2-alpha synthase/D-arabinose dehydrogenase	Leishmania major	Moen, S.O., Fairman, J.W., Barnes, S.R., Sullivan, A., Nakazawa-Hewitt, S., Van Voorhis, W.C., Staker, B.L., Lorimer, D.D., Myler, P.J., Edwards, T.E.	2015	Acta Crystallogr F Struct Biol Commun	10.1107/S2053230X15006883	1
4FKX	Crystal structure of nucleoside diphosphate kinase B from Trypanosoma brucei bound to CDP	Nucleoside diphosphate kinase	Trypanosoma brucei	Gardberg, A.S., Edwards, T.E., Seattle Structural Genomics Center for Infectious Disease (SSGCID)		To be Published		1
4FUK	Aminopeptidase from Trypanosoma brucei	Methionine aminopeptidase	Trypanosoma brucei	El Bakkouri, M., Tempel, W., Osman, K.T., Loppnau, P., Graslund, S., Arrowsmith, C.H., Edwards, A.M., Bountra, C., Hui, R., Lin, Y.H., Structural Genomics Consortium (SGC)		To be Published		1
4FZI	Crystal structure of prostaglandin F synthase from Trypanosoma cruzi	Prostaglandin F synthase	Trypanosoma cruzi	Moen, S.O., Fairman, J.W., Barnes, S.R., Sullivan, A., Nakazawa-Hewitt, S., Van Voorhis, W.C., Staker, B.L., Lorimer, D.D., Myler, P.J., Edwards, T.E.	2015	Acta Crystallogr F Struct Biol Commun	10.1107/S2053230X15006883	1
4G3J	Sterol 14-alpha demethylase (CYP51) from Trypanosoma brucei in complex with the VNI derivative (R)-N-(1-(2,4-dichlorophenyl)-2-(1H-1,2,4-triazol-1-yl)ethyl)-4-(5-phenyl-1,3,4-oxadiazol-2-yl)benzamide [R-VNI-triazole (VNT)]	sterol 14-alpha-demethylase	Trypanosoma brucei	Lepesheva, G.I., Hargrove, T.Y., Rachakonda, G., Wawrzak, Z., Pomel, S., Cojean, S., Nde, P.N., Nes, W.D., Locuson, C.W., Calcutt, M.W., Waterman, M.R., Daniels, J.S., Loiseau, P.M., Villalta, F.	2015	J Infect Dis	10.1093/infdis/jiv228	1
4GED	Crystal Structure of the Leishmania Major Peroxidase-Cytochrome C Complex	Ascorbate peroxidase	Leishmania major	Jasion, V.S., Doukov, T., Pineda, S.H., Li, H., Poulos, T.L.	2012	Proc.Natl.Acad.Sci.USA	10.1073/pnas.1213295109	1
4GNJ	Crystal Structure Analysis of Leishmania siamensis Triosephosphate Isomerase	Triosephosphate isomerase	Leishmania sp. 'siamensis'	Kuaprasert, B., Riangrungroj, P., Pornthanakasem, W., Suginta, W., Mungthin, M., Leelayoova, S., Leartsakulpanich, U.		To be Published		1
4H3E	Crystal structure of a putative iron superoxide dismutase from Trypanosoma cruzi bound to iron	Superoxide dismutase	Trypanosoma cruzi	Phan, I.Q., Davies, D.R., Moretti, N.S., Shanmugam, D., Cestari, I., Anupama, A., Fairman, J.W., Edwards, T.E., Stuart, K., Schenkman, S., Myler, P.J.	2015	Acta Crystallogr F Struct Biol Commun	10.1107/S2053230X15004185	1
4H51	Crystal structure of a putative Aspartate Aminotransferase from Leishmania major Friedlin	Aspartate aminotransferase	Leishmania major	Abendroth, J., Choi, R., Wall, A., Clifton, M.C., Lukacs, C.M., Staker, B.L., Van Voorhis, W., Myler, P., Lorimer, D.D., Edwards, T.E.	2015	Acta Crystallogr F Struct Biol Commun	10.1107/S2053230X15001831	1
4H7P	Crystal structure of a putative Cytosolic malate dehydrogenase from Leishmania major Friedlin	Malate dehydrogenase	Leishmania major	Abendroth, J., Sankaran, B., Staker, B.L., Stewart, L.J., Myler, P., Seattle Structural Genomics Center for Infectious Disease (SSGCID)		To be Published		1
4HHP	Crystal structure of triosephosphate isomerase from trypanosoma cruzi, mutant e105d	Triosephosphate isomerase, glycosomal	Trypanosoma cruzi	Aguirre, Y., Cabrera, N., Aguirre, B., Perez-Montfort, R., Hernandez-Santoyo, A., Reyes-Vivas, H., Enriquez-Flores, S., de Gomez-Puyou, M.T., Gomez-Puyou, A., Sanchez-Ruiz, J.M., Costas, M.	2014	Proteins	10.1002/prot.24398	1
4HO7	Crystal structure of eukaryotic HslV from Trypanosoma brucei	HslVU complex proteolytic subunit, putative	Trypanosoma brucei	Sung, K.H., Lee, S.Y., Song, H.K.	2013	J.Biol.Chem.	10.1074/jbc.M113.484832	1
4I15	Crystal structure of TbrPDEB1	Class 1 phosphodiesterase PDEB1	Trypanosoma brucei	Jansen, C., Wang, H., Kooistra, A.J., de Graaf, C., Orrling, K.M., Tenor, H., Seebeck, T., Bailey, D., de Esch, I.J., Ke, H., Leurs, R.	2013	J.Med.Chem.	10.1021/jm3017877	1
4I75	Crystal structure of the Trypanosoma brucei Inosine-Adenosine-Guanosine nucleoside hydrolase in complex with the NiTris metalorganic complex	Inosine-adenosine-guanosine-nucleoside hydrolase	Trypanosoma brucei	Giannese, F., Berg, M., Van der Veken, P., Castagna, V., Tornaghi, P., Augustyns, K., Degano, M.	2013	Acta Crystallogr.,Sect.D	10.1107/S0907444913010792	1
4IV5	X-ray crystal structure of a putative aspartate carbamoyltransferase from Trypanosoma cruzi	Aspartate carbamoyltransferase, putative	Trypanosoma cruzi	Fairman, J.W., Abendroth, J.A., Edwards, T.E., Lorimer, D.		TO BE PUBLISHED		1
4IX8	Crystal structure of Tyrosine aminotransferase from Leishmania infantum	Tyrosine aminotransferase	Leishmania infantum	Moreno, M.A., Abramov, A., Abendroth, J., Alonso, A., Zhang, S., Alcolea, P.J., Edwards, T., Lorimer, D., Myler, P.J., Larraga, V.	2014	Acta Crystallogr F Struct Biol Commun	10.1107/S2053230X14007845	1
4JZX	Crystal Structure of Leshmaniasis major Farnesyl diphosphate synthase in complex with 3-BUTYL-1-(2,2-DIPHOSPHONOETHYL)PYRIDINIUM, IPP and Ca2+	Farnesyl pyrophosphate synthase	Leishmania major	Aripirala, S., Gonzalez-Pacanowska, D., Oldfield, E., Kaiser, M., Amzel, L.M., Gabelli, S.B.	2014	Acta Crystallogr.,Sect.D	10.1107/S1399004713033221	1
4K1F	Crystal structure of reduced tryparedoxin peroxidase from leishmania major at 2.34 A resolution	Tryparedoxin peroxidase	Leishmania major	Brindisi, M., Brogi, S., Relitti, N., Vallone, A., Butini, S., Gemma, S., Novellino, E., Colotti, G., Angiulli, G., Di Chiaro, F., Fiorillo, A., Ilari, A., Campiani, G.	2015	Sci Rep	10.1038/srep09705	1
4KCE	Crystal structure of the mitochondrial peroxiredoxin from Leishmania braziliensis in the dimeric form	Peroxidoxin	Leishmania braziliensis	Souza, T.A.C.B., Morais, M.A.B., Giuseppe, P.O., Murakami, M.T.		To be Published		1
4KCT	Pyruvate kinase (PYK) from Trypanosoma brucei soaked with Oxaloacetate	Pyruvate kinase 1	Trypanosoma brucei	Zhong, W., Morgan, H.P., Nowicki, M.W., McNae, I.W., Yuan, M., Bella, J., Michels, P.A., Fothergill-Gilmore, L.A., Walkinshaw, M.D.	2014	Biochem.J.	10.1042/BJ20130790	1
4KPC	Crystal structure of the nucleoside diphosphate kinase b from Leishmania braziliensis	Nucleoside diphosphate kinase b	Leishmania braziliensis	Vieira, P.S., de Giuseppe, P.O., Murakami, M.T., de Oliveira, A.H.	2015	Bmc Struct.Biol.	10.1186/s12900-015-0030-8	1
4LLR	Tryparedoxin peroxidase (TXNPX) from trypanosoma cruzi in the reduced state	Tryparedoxin peroxidase	Trypanosoma cruzi	Pineyro, M.D., Pizarro, J.C., Lema, F., Pritsch, O., Cayota, A., Bentley, G.A., Robello, C.	2005	J.STRUCT.BIOL.	10.1016/j.jsb.2004.12.005	1
4LSM	Crystal structure of a glycosomal glyceraldehyde-3-phosphate dehydrogenase from Trypanosoma cruzi	Glyceraldehyde 3-phosphate dehydrogenase, cytosolic	Trypanosoma cruzi	Edwards, T.E., Abendroth, J.		TO BE PUBLISHED		1
4LWO	Crystal structure of PRMT6	Arginine N-methyltransferase, putative	Trypanosoma brucei	Wang, C., Zhu, Y., Chen, J., Li, X., Peng, J., Chen, J., Zou, Y., Zhang, Z., Jin, H., Yang, P., Wu, J., Niu, L., Gong, Q., Teng, M., Shi, Y.	2014	Plos One	10.1371/journal.pone.0087267	1
4M38	Crystal structure of Trypanosoma brucei protein arginine methyltransferase 7 complex with AdoHcy and histone H4 peptide	Protein arginine N-methyltransferase 7	Trypanosoma brucei	Wang, C., Zhu, Y., Caceres, T.B., Liu, L., Peng, J., Wang, J., Chen, J., Chen, X., Zhang, Z., Zuo, X., Gong, Q., Teng, M., Hevel, J.M., Wu, J., Shi, Y.	2014	Structure	10.1016/j.str.2014.03.003	1
4MW0	Trypanosoma brucei methionyl-tRNA synthetase in complex with inhibitor 1-{3-[(3,5-dichlorobenzyl)amino]propyl}-3-(2-hydroxyphenyl)urea (Chem 1392)	Methionyl-tRNA synthetase	Trypanosoma brucei	Koh, C.Y., Kim, J.E., Wetzel, A.B., de van der Schueren, W.J., Shibata, S., Ranade, R.M., Liu, J., Zhang, Z., Gillespie, J.R., Buckner, F.S., Verlinde, C.L., Fan, E., Hol, W.G.	2014	Plos Negl Trop Dis	10.1371/journal.pntd.0002775	1
4MX2	Crystal Structure of adenylosuccinate lyase from Leishmania donovani	Adenylosuccinate lyase	Leishmania donovani	Wernimont, A.K., Loppnau, P., Dong, A., Krojer, T., Bradley, A., Bushell, S., von Delft, F., Robinson, D., Gilbert, I., Bountra, C., Arrowsmith, C.H., Edwards, A.M., Hui, R., Mottaghi, K.		To be Published		1
4MXR	Crystal structure of Trypanosoma cruzi formiminoglutamase with Mn2+2	Formiminoglutamase	Trypanosoma cruzi	Hai, Y., Dugery, R.J., Healy, D., Christianson, D.W.	2013	Biochemistry	10.1021/bi401352h	1
4P8R	Structure of a glycosomal glyceraldehyde 3-phosphate dehydrogenase from Trypanosoma brucei	Glyceraldehyde 3-phosphate dehydrogenase, cytosolic	Trypanosoma brucei	Seattle Structural Genomics Center for Infectious Disease (SSGCID), Abendroth, J., Lorimer, D., Edwards, T.E.		to be published		1
4PI3	Crystal structure analysis of cruzain bound to vinyl sulfone analog of WRR-483 (WRR-666)	Cruzipain	Trypanosoma cruzi	Jones, B.D., Tochowicz, A., Tang, Y., Cameron, M.D., McCall, L.I., Hirata, K., Siqueira-Neto, J.L., Reed, S.L., McKerrow, J.H., Roush, W.R.	2016	Acs Med.Chem.Lett.	10.1021/acsmedchemlett.5b00336	1
4PKL	Bromodomain of Trypanosoma brucei BDF2 With IBET-151	Bromodomain factor 2	Trypanosoma brucei	Schulz, D., Mugnier, M., Paulsen, E., Kim, H., Chung, C., Tough, D.F., Rioja, I., Prinjha, R.K., Papavasiliou, N., Debler, E.W.		To Be Published		1
4QFH	Structure of a glucose-6-phosphate isomerase from Trypanosoma cruzi	Glucose-6-phosphate isomerase	Trypanosoma cruzi	Seattle Structural Genomics Center for Infectious Disease (SSGCID), Abendroth, J., Lucaks, C., Lorimer, D., Edwards, T.E.		To be Published		1
4QG5	Crystal structure of phosphoglucomutase from Leishmania major at 3.5 angstrom resolution	Putative phosphoglucomutase	Leishmania major	Waugh, B., Sen, U., Banerjee, R.		To be Published		1
4QNY	Crystal structure of MapK from Leishmania donovani, LDBPK_331470	Mitogen activated protein kinase, putative	Leishmania donovani	Wernimont, A.K., Loppnau, P., Walker, J.R., Mangos, M., El Bakkouri, M., Arrowsmith, C.H., Edwards, A.M., Bountra, C., Hui, R., Amani, M.		TO BE PUBLISHED		1
4RHJ	Crystal structure of wild-type T. brucei arginase-like protein in a reduced form	Arginase	Trypanosoma brucei	Hai, Y., Kerkhoven, E.J., Barrett, M.P., Christianson, D.W.	2015	Biochemistry	10.1021/bi501366a	1
4S1E	Crystal structure of cyclophilin mutant L120A from Leishmania donovani at 2.22 angstrom.	Peptidyl-prolyl cis-trans isomerase	Leishmania donovani	Roy, S., Datta, A.K., Banerjee, R.		To be Published		1
4TYZ	Crystal structure of the C-terminal domain of an unknown protein from Leishmania infantum	Uncharacterized protein	Leishmania infantum	Fischer, E., Dranow, D.M., Abendroth, J., Lorimer, D., Edwards, T.E., Seattle Structural Genomics Center for Infectious Disease (SSGCID)		to be published		1
4UXH	Leishmania major Thymidine Kinase in complex with AP5dT	THYMIDINE KINASE	Leishmania major	Timm, J., Bosch-Navarrete, C., Recio, E., Nettleship, J.E., Rada, H., Gonzalez-Pacanowska, D., Wilson, K.S.	2015	Plos Negl Trop Dis	10.1371/journal.pntd.0003781	1
4W5K	Structure of a mitochondrial aspartate aminotransferase from Trypanosoma brucei, K237A mutant	Aspartate aminotransferase, mitochondrial	Trypanosoma brucei	Abendroth, J., Choi, R., Wall, A., Clifton, M.C., Lukacs, C.M., Staker, B.L., Van Voorhis, W., Myler, P., Lorimer, D.D., Edwards, T.E.	2015	Acta Crystallogr.,Sect.F	10.1107/S2053230X15001831	1
4WZH	Dihydroorotate dehydrogenase from Leishmania Viannia braziliensis	Dihydroorotate dehydrogenase	Leishmania braziliensis	Reis, R.A., Lorenzato, E., Silva, V.C., Nonato, M.C.	2015	Acta Crystallogr.,Sect.F	10.1107/S2053230X15000886	1
4X0J	Trypanosoma brucei haptoglobin-haemoglobin receptor	Haptoglobin-hemoglobin receptor	Trypanosoma brucei	Lane-Serff, H., MacGregor, P., Lowe, E.D., Carrington, M., Higgins, M.K.	2014	Elife	10.7554/eLife.05553	1
4YIY	Structure of MRB1590 bound to AMP-PNP	kRNA Editing A6 Specific Protein	Trypanosoma brucei	Shaw, P.L., McAdams, N.M., Hast, M.A., Ammerman, M.L., Read, L.K., Schumacher, M.A.	2015	Nucleic Acids Res.	10.1093/nar/gkv647	1
4YRK	Crystal structure of T. cruzi Histidyl-tRNA synthetase in complex with (4-chlorophenyl)methanol (Chem 260)	Histidyl-tRNA synthetase	Trypanosoma cruzi	Koh, C.-Y., Kallur Siddaramaiah, L., Ranade, R.M., Nguyen, J., Jian, T., Zhang, Z., Gillespie, J.R., Buckner, F.S., Verlinde, C.L.M.J., Fan, E., Hol, W.G.J.	2015	Acta Crystallogr.,Sect.D		1
4YUX	Crystal structure of Trypanosoma cruzi spermidine synthase in complex with 2H-1,4-benzothiazin-3-amine	Spermidine synthase, putative	Trypanosoma cruzi	Amano, Y., Namatame, I., Tateishi, Y., Honboh, K., Tanabe, E., Niimi, T., Sakashita, H.	2015	Acta Crystallogr.,Sect.D		1
5AB4	Crystal structure of Trypanosoma brucei SCP2-thiolase like protein (TbSLP) form-I.	SCP2-THIOLASE LIKE PROTEIN	Trypanosoma brucei	Harijan, R.K., Mazet, M., Kiema, T.R., Bouyssou, G., Alexson, S.E.H., Bergmann, U., Moreau, P., Michels, P.A.M., Bringaud, F., Wierenga, R.K.	2016	Proteins	10.1002/prot.25054	1
5AHU	T. Brucei Farnesyl Diphosphate Synthase Complexed with Bisphosphonate BPH-1326	FARNESYL PYROPHOSPHATE SYNTHASE, PUTATIVE	Trypanosoma brucei	Yang, G., Zhu, W., Kim, K., Byun, S.Y., Choi, G., Wang, K., Cha, J.S., Cho, H., Oldfield, E., No, J.H.	2015	Antimicrob.Agents Chemother.	10.1128/AAC.01873-15	1
5AJ8	Tubulin Binding Cofactor C from Leishmania major	TUBULIN BINDING COFACTOR C	Leishmania major	Barrack, K.L., Fyfe, P.K., Finney, A.J., Hunter, W.N.	2015	Mol.Biochem.Parasitol.	10.1016/j.molbiopara.2015.05.003	1
5AON	Crystal structure of the conserved N-terminal domain of Pex14 from Trypanosoma brucei	PEROXIN 14	Trypanosoma brucei	Watanabe, Y., Kawaguchi, K., Okuyama, N., Sugawara, Y., Obita, T., Mizuguchi, M., Morita, M., Imanaka, T.	2016	FEBS Lett.	10.1002/1873-3468.12044	1
5BRH	Crystal structure of Trypanosoma cruzi glucokinase in complex with inhibitor DBT-GlcN	Glucokinase 1, putative	Trypanosoma cruzi	D'Antonio, E.L., Deinema, M.S., Kearns, S.P., Frey, T.A., Tanghe, S., Perry, K., Roy, T.A., Gracz, H.S., Rodriguez, A., D'Antonio, J.	2016	Mol.Biochem.Parasitol.	10.1016/j.molbiopara.2015.12.004	1
5C4Q	Crystal Structure Analysis of bromodomain from Leishmania donovani complexed with bromosporine	Bromodomain	Leishmania donovani	Jiang, D.Q., Tempel, W., Loppnau, P., Graslund, S., Arrowsmith, C.H., Edwards, A.M., Bountra, C., Hui, R., Amani, M., Hou, C.F.D.		to be published		1
5C5V	Recombinant Inorganic Pyrophosphatase from T brucei brucei	Acidocalcisomal pyrophosphatase	Trypanosoma brucei	Jamwal, A., Round, A.R., Bannwarth, L., Venien-Bryan, C., Belrhali, H., Yogavel, M., Sharma, A.	2015	J.Biol.Chem.	10.1074/jbc.M115.674176	1
5C8G	Crystal Structure Analysis of PP-BRD20 from Tb427tmp complexed with BI-2536	PP-BRD20	Trypanosoma brucei	Jiang, D.Q., Tempel, W., Loppnau, P., Graslund, S., Hou, C.F.D., El Bakkouri, M., Arrowsmith, C.H., Edwards, A.M., Bountra, C., Hui, R., Amani, M., Lin, Y.H.		to be published		1
5CUV	Crystal structure of Trypanosoma cruzi Vacuolar Soluble Pyrophosphatases in apo form	Acidocalcisomal pyrophosphatase	Trypanosoma cruzi	Yang, Y.Y., Ko, T.P., Zheng, Y.Y., Liu, W.D., Chen, C.C., Guo, R.T.	2016	Acs Chem.Biol.		1
5CUX	Crystal structure of N-terminal domain truncated Trypanosoma cruzi Vacuolar Soluble Pyrophosphatases in complex with PPi	Acidocalcisomal pyrophosphatase	Trypanosoma cruzi	Yang, Y.Y., Ko, T.P., Zheng, Y.Y., Liu, W.D., Chen, C.C., Guo, R.T.	2016	Acs Chem.Biol.		1
5CUY	Crystal structure of Trypanosoma brucei Vacuolar Soluble Pyrophosphatases in apo form	Acidocalcisomal pyrophosphatase	Trypanosoma brucei	Yang, Y.Y., Ko, T.P., Zheng, Y.Y., Liu, W.D., Chen, C.C., Guo, R.T.	2016	Acs Chem.Biol.		1
5EKU	Crystal Structure of Trypanosoma Brucei Protein Arginine Methyltransferase PRMT7 in complex with S-Adenosyl-L-homocysteine	Arginine N-methyltransferase, putative	Trypanosoma brucei	Debler, E.W., Jain, K., Warmack, R.A., Feng, Y., Clarke, S.G., Blobel, G., Stavropoulos, P.	2016	Proc.Natl.Acad.Sci.USA	10.1073/pnas.1525783113	1
5F7I	Crystal structure of the complex of proliferating cell nuclear antigen from Leishmania donovani with tetrachloro-L-thyronine at 2.95 Angstrom resolution	Proliferating cell nuclear antigen	Leishmania donovani	Singh, P.K., Yadav, S.P., Sharma, P., Kaur, P., Sharma, S., Singh, T.P.		To Be Published		1
5FEA	Domain Swapped Bromodomain from Leishmania donovani	Uncharacterized protein	Leishmania donovani	Walker, J.R., Hou, C.F.D., Lin, L., Dong, A., El Bakkouri, M., Bountra, C., Edwards, A.M., Arrowsmith, C.H., Hui, R., STRUCTURAL GENOMICS CONSORTIUM (SGC)		To be published		1
5FPW	proCathepsin B S9 from Trypanosoma congolense	PRO CATHEPSIN B S9	Trypanosoma congolense	Sevajol, M., Biteau, N., Baltz, T., Franzetti, B., Vellieux, F.M.D.		Ph D Thesis		1
5FSU	Crystal structure of Trypanosoma brucei macrodomain (crystal form 1)	MACRODOMAIN	Trypanosoma brucei	Haikarainen, T., Lehtio, L.	2016	Sci.Rep.	10.1038/srep24213	1
5HAC	Crystal structure of Proliferating Cell Nuclear Antigen from Leishmania donovani at 2.95 A resolution	Proliferating cell nuclear antigen	Leishmania donovani	Singh, P.K., Yadav, S.P., Sharma, P., Kaur, P., Sharma, S., Singh, T.P.		To Be Published		1
5JDO	T. congolense haptoglobin-haemoglobin receptor in complex with haemoglobin	Haptoglobin-haemoglobin receptor	Trypanosoma congolense	Lane-Serff, H., MacGregor, P., Peacock, L., Macleod, O.J., Kay, C., Gibson, W., Higgins, M.K., Carrington, M.	2016	Elife	10.7554/eLife.13044	1
